# Supplementary material for: Genetic monogamy in high density populations of a threatened Mediterranean rodent
Source: Sci Rep. 2025 Jul 4;15:23840. doi: 10.1038/s41598-025-09003-0 (PMC12229526; doi:10.1038/s41598-025-09003-0)
Supplement: Supplementary file 1 — Supplementary Information 1. [file 41598_2025_9003_MOESM1_ESM.csv]

Site	Sample Name	Sex	Sex-A	Sex-B	Mc07-A	Mc07-B	Haplotype	ID	Mc18-A	Mc18-B	Mc24-A	Mc24-B	Mc30-A	Mc30-B	MSMM-3-A	MSMM-3-B	Mar03-A	Mar03-B	Mar16-A	Mar16-B	Mar76-A	Mar76-B	Mc02-A	Mc02-B	MAG25-A	MAG25-B	Ma25-A	Ma25-A
1	SW21_NI657	F	167	167	188	192	NA	1	131	143	157	169	96	96	151	155	167	177	186	186	113	113	188	196	225	225	204	207
1	SW21_NI663	F	167	167	188	192	1	1	131	143	157	169	96	96	151	155	167	177	186	186	113	113	188	196	225	225	204	207
1	SW21_NI672	F	167	167	192	248	contaminated	2	131	143	169	173	94	94	155	157	171	171	176	186	113	113	188	198	225	227	204	209
1	SW21_NI674	F	167	167	192	248	7	2	131	143	169	173	94	94	155	157	171	171	176	186	113	113	188	198	225	227	204	209
1	SW21_NI553	F	167	167	192	192	NA	4	135	143	157	157	96	96	133	159	171	197	186	188	0	0	188	196	225	227	202	207
1	SW21_NI671	F	167	167	192	192	7	4	135	143	157	157	96	96	133	159	171	197	186	188	115	117	188	196	225	227	202	207
1	SW21_NI443	M	96	167	188	188	NA	5	135	143	157	187	96	96	151	157	167	191	176	186	113	115	188	188	223	233	198	204
1	SW21_NI550	M	96	167	188	188	NA	5	135	143	157	187	96	96	151	157	167	191	176	186	113	115	188	188	223	233	198	204
1	SW21_NI552	M	96	167	188	188	1	5	135	143	157	187	96	96	151	157	167	191	176	186	113	115	188	188	223	233	198	204
2	SW21_NI610	F	167	167	240	240	1	6	135	163	157	157	96	96	157	157	167	177	176	180	115	115	188	196	215	215	207	207
2	SW21_NI611	F	167	167	240	240	NA	6	135	163	157	157	96	96	157	157	167	177	176	180	115	115	188	196	215	215	207	207
1	SW21_NI456	M	96	167	232	232	1	7	143	143	157	157	94	94	133	153	167	171	188	188	113	115	188	196	215	227	204	207
1	SW21_NI457	M	96	167	232	232	NA	7	143	143	157	157	94	94	133	153	167	171	188	188	113	115	188	196	215	227	204	207
1	SW21_NI529	M	96	167	192	192	1	8	143	143	157	169	96	96	151	155	177	177	176	186	113	113	188	196	223	223	180	204
1	SW21_NI532	M	96	167	192	192	1	8	143	143	157	169	96	96	151	155	177	177	176	186	113	113	188	196	223	223	180	204
1	SW21_NI542	F	167	167	192	192	1	9	143	143	157	169	96	96	151	157	177	187	176	186	113	141	190	198	223	227	204	204
1	SW21_NI568	F	167	167	192	192	1	9	143	143	157	169	96	96	151	157	177	187	176	186	113	141	190	198	223	227	204	204
1	SW21_NI569	F	167	167	192	192	NA	9	143	143	157	169	96	96	151	157	177	187	176	186	113	141	190	198	223	227	204	204
1	SW21_NI466	F	167	167	192	232	contaminated	10	143	159	157	173	96	96	133	159	171	171	180	186	113	115	188	188	219	225	202	209
1	SW21_NI585	F	167	167	192	232	7	10	143	159	157	173	96	96	133	159	171	171	180	186	113	115	188	188	219	225	202	209
1	SW21_NI556	M	96	167	192	192	7	11	143	163	157	157	96	96	157	157	171	191	180	180	113	113	190	190	227	227	188	202
1	SW21_NI562	M	96	167	192	192	1	11	143	163	157	157	96	96	157	157	171	191	180	180	113	113	190	190	227	227	188	202
1	SW21_NI464	M	96	167	232	232	NA	12	143	163	157	157	96	96	157	157	187	191	176	176	115	141	188	190	223	227	207	209
1	SW21_NI557	M	96	167	232	232	1	12	143	163	157	157	96	96	157	157	187	191	176	176	115	141	188	190	223	227	207	209
1	SW21_NI451	M	96	167	188	188	1	13	143	163	157	169	96	96	133	157	167	171	180	184	113	113	190	198	227	233	202	202
1	SW21_NI676	M	96	167	188	188	1	13	143	163	157	169	96	96	133	157	167	171	180	184	113	113	190	198	227	233	202	202
2	SW21_NI366	M	96	167	188	188	NA	14	143	163	157	187	96	122	151	157	167	171	176	184	0	0	188	188	219	225	207	209
2	SW21_NI640	M	96	167	188	188	NA	14	143	163	157	187	96	122	151	157	167	171	176	184	113	115	188	188	219	225	207	209
2	SW21_NI649	M	96	167	188	188	1	14	143	163	157	187	96	122	151	157	167	171	176	184	113	113	188	188	219	225	207	209
1	SW21_NI541	F	167	167	192	252	1	15	151	163	157	187	96	96	133	157	171	191	176	186	113	113	196	196	223	225	204	207
1	SW21_NI543	F	167	167	192	252	1	15	151	163	157	187	96	96	133	157	171	191	176	186	113	113	196	196	223	225	204	207
1	SW21_NI664	F	167	167	192	252	NA	15	151	163	157	187	96	96	133	157	171	191	176	186	113	113	196	196	223	225	204	207
1	SW21_NI548	F	167	167	192	192	1	16	159	163	157	157	96	96	151	157	167	187	178	180	113	113	188	198	215	225	207	213
1	SW21_NI549	F	167	167	192	192	NA	16	159	163	157	157	96	96	151	157	167	187	178	180	113	113	188	198	215	225	207	213
1	SW21_NI669	F	167	167	192	192	contaminated	16	159	163	157	157	96	96	151	157	167	187	178	180	113	113	188	198	215	225	207	213
2	SW21_NI499	F	167	167	192	236	1	17	163	163	157	161	96	96	133	133	177	177	186	188	113	115	196	196	201	225	198	204
2	SW21_NI500	F	167	167	192	236	1	17	163	163	157	161	96	96	133	133	177	177	186	188	115	115	196	196	201	225	198	204
1	SW21_NI437	F	167	167	192	232	NA	19	131	143	157	173	94	96	133	155	171	197	176	186	113	117	188	188	223	225	207	209
1	SW21_NI440	F	167	167	192	232	NA	19	131	143	157	173	94	94	133	155	171	197	176	186	113	117	188	188	223	225	207	209
2	SW21_NI382	F	167	167	188	192	NA	20	135	151	157	157	96	96	157	159	171	197	180	188	115	145	188	196	219	225	202	204
2	SW21_NI383	F	167	167	188	192	1	20	135	151	157	157	96	96	157	159	171	197	180	188	115	145	188	196	219	225	202	204
1	SW21_NI592	M	96	167	188	188	1	21	163	163	157	169	96	96	133	157	167	177	176	186	113	113	198	198	219	225	198	207
1	SW21_NI703	M	96	167	188	188	1	22	163	163	157	157	96	96	151	153	167	177	176	186	113	113	190	198	219	225	198	207
2	SW21_NI323	F	167	167	192	232	1	23	131	143	157	157	96	96	133	157	171	177	180	184	117	151	190	198	215	223	202	202
2	SW21_NI324	M	96	167	192	192	1	24	131	143	157	157	94	94	133	157	171	191	184	188	117	151	190	196	215	215	198	202
2	SW21_NI325	F	167	167	192	232	NA	25	131	143	157	157	96	96	133	165	167	191	180	184	111	113	188	190	215	223	202	204
2	SW21_NI327	M	96	167	192	192	1	26	135	151	157	169	96	96	155	157	167	177	176	186	113	113	188	198	225	227	188	198
2	SW21_NI330	F	167	167	192	192	1	27	131	147	157	157	96	96	133	157	171	191	180	188	113	115	190	198	215	223	188	207
2	SW21_NI332	M	96	167	192	192	1	28	131	143	157	157	96	96	151	153	177	187	180	186	113	113	190	196	215	223	198	204
2	SW21_NI335	F	167	167	192	236	NA	29	143	163	157	157	96	96	151	165	167	191	186	186	113	113	190	198	219	227	180	198
2	SW21_NI340	F	167	167	192	240	contaminated	30	131	151	157	157	96	96	151	157	171	191	188	188	117	117	196	196	219	225	198	198
2	SW21_NI341	F	167	167	192	192	1	31	163	163	157	157	96	96	165	165	191	191	180	188	113	113	188	198	219	233	188	207
2	SW21_NI342	M	96	167	192	192	1	32	151	159	157	161	94	118	151	157	167	167	178	180	113	113	188	190	227	233	188	207
2	SW21_NI344	F	167	167	192	236	1	33	131	163	157	161	96	118	133	157	177	191	186	188	113	115	188	190	227	227	198	209
2	SW21_NI345	M	96	167	236	236	contaminated	34	131	135	157	157	96	118	137	151	177	191	186	188	113	113	188	196	215	227	198	207
2	SW21_NI348	F	167	167	192	192	1	35	131	163	157	157	96	96	133	151	187	191	180	186	113	117	190	196	215	223	198	198
2	SW21_NI351	M	96	167	192	192	NA	36	143	143	157	157	96	96	151	157	177	191	176	188	113	115	188	196	215	219	198	198
2	SW21_NI354	M	96	167	192	192	1	37	131	135	157	157	94	94	157	157	187	191	180	180	117	117	188	188	223	225	198	202
2	SW21_NI355	F	167	167	192	192	1	38	131	143	157	157	96	96	151	157	171	191	184	188	113	117	188	188	215	215	198	202
2	SW21_NI357	M	96	167	192	192	NA	39	143	151	157	157	96	96	157	157	167	177	176	176	113	115	188	198	225	227	188	198
2	SW21_NI362	M	96	167	192	192	1	40	143	155	157	157	96	96	151	157	177	187	184	186	113	113	188	196	215	219	202	202
2	SW21_NI363	F	167	167	192	248	1	41	135	163	157	157	96	96	153	157	187	191	180	186	113	117	188	188	215	223	204	209
2	SW21_NI367	M	96	167	192	192	1	42	143	163	157	169	96	96	151	165	167	187	178	186	113	113	188	190	219	233	207	209
2	SW21_NI369	F	167	167	192	252	NA	43	151	151	157	157	94	94	153	157	171	171	186	188	113	115	190	198	215	227	202	207
2	SW21_NI372	M	96	167	192	192	contaminated	44	147	151	169	173	94	94	155	157	167	171	176	186	113	113	190	198	215	233	186	209
2	SW21_NI376	F	167	167	236	248	1	45	135	163	157	157	96	96	133	133	177	187	180	186	113	115	188	190	201	223	198	207
2	SW21_NI377	M	96	167	248	248	1	46	135	163	157	157	96	96	133	157	171	187	180	180	113	115	188	188	223	225	198	207
2	SW21_NI378	F	167	167	192	192	7	47	135	163	157	157	96	96	153	157	171	191	180	188	113	115	188	190	223	225	188	198
2	SW21_NI379	F	167	167	192	240	NA	48	143	163	157	187	96	96	133	151	167	177	180	188	115	117	188	196	215	225	180	209
2	SW21_NI381	F	167	167	192	192	1	49	143	143	157	157	96	96	151	157	191	191	186	186	113	115	190	196	223	233	188	207
2	SW21_NI386	M	96	167	236	236	1	50	143	163	157	157	96	112	133	151	167	191	186	188	113	113	188	190	201	233	188	209
2	SW21_NI388	F	167	167	192	240	contaminated	51	135	151	157	157	96	96	133	155	171	171	180	186	113	113	188	190	215	225	188	204
2	SW21_NI389	F	167	167	240	240	1	52	135	163	157	157	96	96	137	155	171	177	186	186	113	113	188	196	215	233	180	207
2	SW21_NI392	F	167	167	240	240	1	53	135	147	157	157	94	94	151	155	167	191	186	188	113	115	190	198	223	225	204	207
2	SW21_NI393	F	167	167	240	240	contaminated	54	163	163	157	157	94	94	155	157	167	171	186	188	113	115	196	198	225	225	204	207
2	SW21_NI394	F	167	167	240	240	contaminated	55	135	163	157	169	96	96	155	157	167	171	180	188	113	115	196	198	225	233	204	209
2	SW21_NI397	M	96	167	240	240	1	56	135	163	157	157	96	96	157	157	187	191	176	186	115	115	196	196	227	233	198	209
2	SW21_NI398	M	96	167	192	192	1	57	131	135	157	157	96	96	155	157	177	177	176	180	113	115	188	188	223	225	180	207
2	SW21_NI399	M	96	167	192	192	NA	58	131	135	169	173	96	96	151	157	167	177	176	178	113	117	188	190	223	225	180	204
2	SW21_NI400	F	167	167	192	240	1	59	159	163	169	169	96	96	133	151	167	191	176	180	113	115	188	198	223	225	207	209
2	SW21_NI401	F	167	167	192	240	contaminated	60	151	163	157	157	96	96	151	151	167	177	186	186	113	113	188	196	201	215	198	209
2	SW21_NI402	M	96	167	240	240	contaminated	61	135	151	157	157	96	96	157	157	177	187	176	176	115	117	190	196	215	223	198	207
2	SW21_NI407	F	167	167	192	192	1	62	143	163	157	157	96	96	155	157	171	177	176	180	113	113	188	198	215	223	204	207
1	SW21_NI432	F	167	167	192	192	1	67	135	143	157	157	96	114	133	151	177	187	176	184	113	141	190	196	223	227	204	204
1	SW21_NI435	F	167	167	192	192	NA	68	143	143	157	157	96	96	151	157	177	187	176	184	113	141	190	196	223	227	204	213
1	SW21_NI444	F	167	167	192	232	NA	69	135	143	157	157	94	94	133	155	171	171	186	188	113	117	188	188	223	227	204	207
1	SW21_NI445	F	167	167	188	252	NA	70	135	143	157	173	96	96	133	153	171	191	186	186	113	115	188	188	215	223	198	204
1	SW21_NI459	F	167	167	192	192	1	71	143	163	157	157	96	96	151	157	177	187	178	180	113	115	198	198	215	225	207	209
1	SW21_NI460	M	96	167	192	192	NA	72	143	151	157	161	96	96	133	157	191	191	176	186	113	113	198	198	215	219	205	207
1	SW21_NI461	F	167	167	192	192	1	73	143	163	157	173	96	96	157	157	167	191	176	184	113	115	188	198	215	225	202	213
1	SW21_NI469	F	167	167	196	248	1	74	143	163	157	169	96	96	133	157	187	197	176	188	113/117	149	188	188	215	227	180	204
1	SW21_NI471	F	167	167	188	192	7	75	143	163	157	157	96	96	157	157	167	171	178	186	113	117	188	196	225	227	202	207
1	SW21_NI474	F	167	167	188	192	1	76	143	163	157	157	96	96	157	157	167	177	176	176	113	115	188	188	215	219	202	207
1	SW21_NI477	M	96	167	192	192	1	77	143	163	169	187	96	96	133	157	171	191	176	180	115	141	188	198	215	223	198	209
1	SW21_NI480	F	167	167	188	192	1	78	131	139	157	157	96	96	133	159	177	197	176	180	113	141	188	188	223	227	204	207
1	SW21_NI483	M	96	167	192	192	contaminated	79	143	163	157	157	94	94	151	155	167	177	176	188	113	113	196	196	219	223	209	209
1	SW21_NI491	F	167	167	192	240	1	80	135	151	157	157	96	96	151	155	171	177	176	186	113	113	190	190	225	225	188	198
1	SW21_NI492	M	96	167	192	192	NA	81	143	151	157	157	96	96	157	157	177	177	176	188	113	117	188	190	215	225	188	204
1	SW21_NI495	M	96	167	192	192	1	82	135	143	157	157	96	96	155	157	171	191	180	186	117	117	188	198	219	227	188	198
1	SW21_NI509	F	167	167	240	240	1	83	147	159	157	169	94	94	133	151	177	191	180	186	113	115	198	198	215	223	207	207
1	SW21_NI510	F	167	167	192	240	1	84	135	159	157	169	96	96	151	157	167	177	176	180	113	139	188	190	225	225	180	207
1	SW21_NI513	F	167	167	188	192	NA	85	135	163	157	157	96	96	133	157	171	187	176	188	113	113	190	198	227	233	204	204
1	SW21_NI515	M	96	167	236	236	NA	86	135	163	157	157	96	96	155	165	171	191	186	188	113	117	188	188	219	233	180	188
1	SW21_NI516	F	167	167	192	232	NA	87	135	143	157	157	96	96	133	157	187	191	180	180	113	115	188	198	215	225	204	204
1	SW21_NI526	M	96	167	192	192	1	88	163	163	157	157	94	94	151	157	177	191	176	186	115	115	188	196	215	225	207	209
1	SW21_NI527	F	167	167	192	192	1	89	143	143	157	157	94	94	133	157	177	177	176	188	111	115	188	190	215	225	188	204
1	SW21_NI528	F	167	167	188	192	NA	90	131	143	157	187	94	114	151	151	177	177	186	186	113	115	188	198	223	225	180	207
1	SW21_NI555	M	96	167	192	192	7	91	143	151	157	157	96	96	153	159	171	187	186	188	115	115	190	196	223	227	202	209
1	SW21_NI563	F	167	167	192	192	NA	92	143	163	157	169	96	96	155	157	167	191	176	176	111	113	188	196	225	225	207	207
1	SW21_NI565	F	167	167	188	188	NA	93	135	163	157	161	96	96	157	159	171	177	180	184	113	113	188	196	219	227	186	209
1	SW21_NI570	F	167	167	188	192	1	94	135	159	157	157	96	96	133	159	171	187	176	188	115	115	188	190	219	227	188	204
1	SW21_NI575	F	167	167	188	192	1	95	143	151	157	157	96	120	151	151	171	177	178	184	113	117	188	198	219	225	207	213
1	SW21_NI577	M	96	167	188	188	NA	96	143	163	157	157	96	96	133	151	177	187	180	184	113	115	198	198	225	227	207	209
1	SW21_NI579	M	96	167	192	192	1	97	143	163	157	157	96	96	157	157	171	177	176	180	113	115	190	196	215	219	204	213
1	SW21_NI586	M	96	167	192	192	1	98	143	163	157	157	94	94	157	165	177	187	176	188	111	115	188	198	223	225	209	213
1	SW21_NI587	F	167	167	192	232	NA	99	143	143	157	157	96	96	157	157	167	191	176	188	113	141	188	190	223	227	207	207
1	SW21_NI589	M	96	167	248	248	contaminated	100	151	151	169	169	96	96	133	133	187	191	184	188	113	141	188	188	223	225	202	202
1	SW21_NI595	F	167	167	192	192	1	101	143	163	157	187	96	96	157	157	187	191	176	180	115	141	188	188	215	227	209	213
1	SW21_NI600	F	167	167	192	232	contaminated	102	143	151	157	157	96	96	133	133	171	171	186	188	113	113	188	198	219	223	202	202
1	SW21_NI613	F	167	167	232	232	NA	103	131	163	157	157	94	94	155	155	167	177	180	180	113	115	188	188	223	227	204	207
1	SW21_NI614	M	96	167	192	192	1	104	143	163	157	157	94	94	151	157	177	191	176	180	113	115	188	190	215	227	207	213
1	SW21_NI621	F	167	167	232	252	NA	105	131	147	157	157	94	106	133	153	167	177	176	188	113	115	168	198	181	227	156	184
1	SW21_NI624	F	167	167	232	248	1	106	151	163	157	157	96	96	133	151	171	177	180	188	113	141	188	190	219	227	198	207
1	SW21_NI626	F	167	167	188	192	NA	107	135	143	157	161	96	96	137	153	171	177	180	186	113	113	188	188	215	225	198	198
1	SW21_NI627	M	96	167	188	188	7	108	135	151	157	157	94	94	137	157	177	187	180	186	111	115	188	188	225	225	198	198
1	SW21_NI630	F	167	167	240	248	contaminated	109	135	151	157	157	96	96	151	153	167	171	180	188	113	117	188	190	215	227	207	209
1	SW21_NI632	F	167	167	192	252	NA	110	143	163	157	157	96	96	151	153	171	191	180	186	113	113	190	196	223	227	204	207
1	SW21_NI636	F	167	167	192	236	NA	111	135	151	157	173	94	94	151	157	171	177	178	188	113	113	196	198	215	219	204	209
1	SW21_NI638	F	167	167	192	240	1	112	135	143	157	157	96	96	151	151	177	187	188	188	113	115	190	198	225	227	204	207
1	SW21_NI639	M	96	167	236	236	1	113	143	151	157	157	100	122	151	157	167	191	178	184	113	113	188	196	219	219	209	209
1	SW21_NI641	F	167	167	188	240	1	114	163	163	157	169	94	94	133	155	167	167	176	186	113	113	188	198	223	227	204	213
1	SW21_NI642	F	167	167	188	240	1	115	135	163	157	169	94	96	133	157	187	191	176	188	113	113	188	188	227	233	204	213
1	SW21_NI644	M	96	167	192	192	NA	116	163	167	157	187	94	94	151	151	167	191	180	180	113	117	190	196	219	225	204	209
1	SW21_NI654	M	96	167	188	188	1	117	143	163	169	187	96	96	151	155	177	177	176	186	113	115	188	196	223	225	180	207
1	SW21_NI656	F	167	167	192	192	NA	118	131	143	157	157	96	114	151	151	167	177	186	186	113	113	196	198	223	225	204	207
1	SW21_NI659	F	167	167	188	192	1	119	131	163	157	169	96	96	151	155	167	177	186	186	113	113	196	196	223	223	204	207
1	SW21_NI660	M	96	167	192	192	1	120	135	143	157	169	96	114	151	157	171	177	180	184	113	113	190	196	223	227	202	213
1	SW21_NI662	F	167	167	188	188	1	121	151	163	173	173	96	96	133	157	177	191	176	176	111	145	188	188	215	219	202	202
1	SW21_NI667	M	96	167	188	188	1	122	163	163	157	169	94	94	157	157	171	191	176	180	113	113	198	198	215	215	202	209
1	SW21_NI668	M	96	167	192	192	NA	123	143	163	157	169	96	96	157	157	187	191	176	178	113	113	188	190	215	223	180	213
1	SW21_NI675	F	167	167	188	192	1	124	135	163	157	169	96	114	133	157	187	187	176	180	113	141	188	190	223	227	202	202
1	SW21_NI677	F	167	167	192	248	NA	125	135	143	157	157	96	96	151	151	187	187	186	188	113	113	196	196	215	223	204	207
1	SW21_NI678	F	167	167	192	192	1	126	143	143	157	157	96	114	151	151	177	177	184	186	113	113	196	198	219	223	202	202
1	SW21_NI682	F	167	167	188	192	NA	127	163	163	157	157	96	96	151	157	177	187	176	180	113	115	188	198	215	227	198	204
1	SW21_NI684	M	96	167	188	188	1	128	143	143	157	173	96	120	151	157	177	197	184	184	117	141	188	196	219	227	207	213
1	SW21_NI685	F	167	167	232	248	7	129	143	151	157	173	94	114	157	157	171	177	176	186	113	115	190	190	215	227	188	207
1	SW21_NI693	F	167	167	188	188	1	130	151	163	157	161	94	94	157	157	171	177	178	180	113	113	188	198	215	233	180	198
1	SW21_NI700	M	96	167	192	192	7	131	151	159	157	157	96	96	151	155	171	187	180	186	115	117	188	188	219	219	204	213
1	SW21_NI702	F	167	167	188	252	NA	132	163	163	157	169	96	96	151	153	167	177	176	184	113	113	188	190	225	227	198	202
1	SW21_NI705	M	96	167	188	188	1	133	143	163	157	187	96	96	133	157	171	187	176	176	115	141	188	198	215	227	209	213
1	SW21_NI707	F	167	167	188	192	1	134	163	163	157	157	96	96	155	157	177	187	176	176	113	115	188	188	223	227	204	213
1	SW21_NI710	M	96	167	192	192	1	135	131	163	157	173	96	96	157	159	167	171	180	184	113	115	188	188	215	223	188	204
1	SW21_NI713	F	167	167	188	188	1	136	135	163	157	157	94	94	151	157	167	171	184	186	113	113	188	198	219	233	204	204
1	SW21_NI714	M	96	167	188	188	1	137	135	135	157	157	94	114	133	157	171	187	180	184	113	141	190	198	227	233	209	213
